# Supplementary material for: Multiplex amplicon sequencing for the comprehensive genotyping of Mycoplasma pneumoniae
Source: Microbiol Spectr. 2025 May 22;13(7):e02719-24. doi: 10.1128/spectrum.02719-24 (PMC12210885; doi:10.1128/spectrum.02719-24)
Supplement: Supplemental tables — Tables S1 to S4. [file spectrum.02719-24-s0002.xlsx]

## Sheet: Table S1
	Table S1. List of reference sequences used for in silico genotyping
	Target	Genotype	Strain	Accession no.	Start	End
	RepMP4	1	M129	U00089.2	180877	182795
		1a	Mp4817	AF290000.1	143	2061
		1b	KP2440	LC388569.1	20	1956
		2/2b	FH	CP010546.1	179343	181276
		2a	309	AP012303.1	179378	181311
		2c/2f	KCH-405	AP017319.1	179313	181243
		2c2	P53	JN048894.1	20	1950
		2d	Mp3896	EF656612.1	20	1950
		2g/2j	K708	LC385984.1	20	1956
	RepMP2/3	1/1b	M129	U00089.2	183125	185625
		1a	Mp4817	AF290000.1	2400	4897
		2	FH	CP010546.1	181603	184112
		2a	309	AP012303.1	181641	184141
		2b	KCH-402	AP017318.1	181626	184138
		2c/2c2	KCH-405	AP017319.1	181579	184079
		2d	Mp3896	EF656612.1	2286	4792
		2f	M282	LC311244.1	2280	4771
		2g	K708	LC385984.1	2289	4789
		2j	Y4-20	LC588412.1	3486	5995
	orf6	1	M129	U00089.2	185747	189403
		2	FH	CP002077.1	184203	187658
		2b	KCH-402	AP017318.1	184260	187721
		2c	KCH-405	AP017319.1	184201	187656
		2f	M282	LC390170.1	1	3447
	23S rRNA	wild type (type 1)	M129-B7	CP003913.2	120032	122936
		wild type (type 2)	FH	CP010546.1	120037	122942
		A2063G (type 1)	M29	CP008895.1	197533	200437
		A2063G (type 2)	11-949	CP039777.1	120032	122937
	MPN295	wild type	M129	U00089.2	351096	351371
		G135T	15-982	CP039768.1	351209	351484
	MPN607	wild type	M129	U00089.2	727599	728072
		A465G	11-129	CP039782.1	727589	728062
	MPN678	wild type	M129	U00089.2	803148	802745
		C435T	11-129	CP039782.1	803186	802783

## Sheet: Table S2
	Table S2. Whole-genome sequences used in the phylogenetic analysis
	Type 1 (n = 192)
	accession no.	strain	country	year	p1	orf6	MLST	23SrRNA	MPN295	MPN607	MPN678
	U00089.2 (Reference)	M129	USA	1968	1	1	ST1	wild type
	BLFS00000000	K-001	Japan	2011	1	1	ST3	A2063T		+
	BLFV00000000	K-12	Japan	2012	1	1	ST3	A2063T		+
	BLFX00000000	K-32	Japan	2012	1	1	ST3	A2063G	+	+
	BLFY00000000	K-35	Japan	2012	1	1	ST3	A2063T		+
	BLFZ00000000	KP2440	Japan	2016	1b	1	ST3	A2063G	+	+
	BLGA00000000	KP2446	Japan	2016	1b	1	ST3	A2063G	+	+
	BLGB00000000	KP2450	Japan	2016	1	1	ST3	A2063G	+	+
	BLGD00000000	KCH-120	Japan	2008	1	1	ST3	wild type		+
	BLGE00000000	KCH-144_S	Japan	2008	1	1	ST3	wild type		+
	BLGK00000000	KCH-443	Japan	2013	1	1	ST3	A2063G		+
	BLGM00000000	KCH-595	Japan	2014	1	1	ST3	A2063G	+	+
	BLGN00000000	KCH-721	Japan	2015	1	1	ST3	wild type		+
	BLGP00000000	KCH-803	Japan	2016	1	1	ST3	A2063G	+	+
	BLGR00000000	KCH-837	Japan	2016	1	1	ST3	A2063G	+	+
	BLGZ00000000	KPI-040	Japan	1983	1	1	ST3	wild type		+
	BLHC00000000	KPI-079	Japan	1985	1	1	ST3	wild type		+
	BLHE00000000	KPI-111	Japan	1988	1	1	ST3	wild type		+
	BLHF00000000	KPI-119	Japan	1988	1	1	ST3	wild type		+
	BLHG00000000	KPI-131	Japan	1989	1	1	ST3	wild type		+
	BLHH00000000	KPI-136	Japan	1989	1	1	ST3	wild type		+
	BLHI00000000	KPI-150	Japan	1990	1	1	ST3	wild type	+	+
	BLHL00000000	KPI-180	Japan	1992	1	1	ST3	wild type		+
	BLHR00000000	P24	Japan	1985	1	1	ST3	wild type		+
	BLHS00000000	SRC-1	Japan	2013	1	1	ST3	A2063G	+	+
	BLHX00000000	Y3-8	Japan	2016	1	1	ST30	A2063G		+
	BLIA00000000	Y4-35	Japan	2017	1	1	ST3	A2064G		+
	BLIB00000000	Y4-45	Japan	2017	1	1	ST3	A2063G	+	+
	BSFU00000000	Y12-4	Japan	2020	1	1	New	wild type		+	+
	BSFX00000000	OA-57	Japan	2020	1	1	ST17	wild type		+	+
	BSFY00000000	OA-63	Japan	2020	1	1	ST3	A2063G	+	+
	CP003913.2	M129-B7	USA	1968	1	1	ST1	wild type
	CP008895.1	M29	China	2005	1	1	ST3	A2063G	+	+
	CP010538.1	1428	USA	1960	1	1	ST3	wild type		+
	CP010541.1	51494	USA	2006	1	1	ST20	wild type		+
	CP010542.1	54089	USA	2009	1	1	ST20	A2063G		+
	CP010543.1	54524	USA	2009	1	1	ST20	wild type		+
	CP010544.1	85084	China	Prior to1985	1	1	New	wild type		+
	CP010545.1	85138	China	Prior to1985	1	1	New	wild type		+
	CP013829.1	S355	China	2012	1	1	ST3	A2063G	+	+
	CP014267.1	C267	China	2012	1	1	ST3	A2063G	+	+
	CP017328.1	685	Denmark	1988	1	1	ST19	A2063G		+
	CP017330.1	549	USA	1965	1	1	ST1	wild type
	CP017331.1	FL8	USA	2012	1	1	ST3	wild type		+
	CP017332.1	E16	Egypt	2010	1	1	ST20	wild type		+
	CP017333.1	FL1	USA	2012	1	1	ST20	wild type		+
	CP020689.1	S63-tet-R	China	2016	1	1	ST1	A2063G
	CP020690.1	FH-tet-R	China	2016	1	1	ST1	wild type
	CP020691.1	S68-tet-R	China	2015	1	1	ST1	A2063G
	CP020692.1	S55-tet-R	China	2015	1	1	ST1	A2063G
	CP020693.1	S91-tet-R	China	2016	1	1	ST1	A2063G
	CP020710.1	S34-tet-R	China	2016	1	1	ST1	A2063G
	CP020711.1	S4-tet-R	China	2016	1	1	ST1	A2063G
	CP020712.1	S12-tet-R	China	2016	1	1	ST1	A2063G
	CP039762.1	16-710	Korea	2016	1	1	ST3	A2063G	+	+
	CP039763.1	16-462	Korea	2016	1	1	ST3	A2063G	+	+
	CP039764.1	16-118	Korea	2016	1	1	ST3	A2063G	+	+
	CP039765.1	16-032	Korea	2016	1	1	ST3	A2063G	+	+
	CP039766.1	16-004	Korea	2016	1	1	ST3	A2063G	+	+
	CP039767.1	16-002	Korea	2016	1	1	ST3	A2063G	+	+
	CP039768.1	15-982	Korea	2015	1	1	ST3	A2063G	+	+
	CP039769.1	15-969	Korea	2015	1	1	ST3	A2063G	+	+
	CP039770.1	15-885	Korea	2015	1	1	ST3	A2063G	+	+
	CP039771.1	15-215	Korea	2015	1	1	ST3	A2063G	+	+
	CP039773.1	12-091	Korea	2012	1	1	ST3	A2063G	+	+
	CP039774.1	12-060	Korea	2012	1	1	ST3	A2063G	+	+
	CP039776.1	11-994	Korea	2011	1	1	ST3	wild type		+
	CP039778.1	11-634	Korea	2011	1	1	ST3	A2063G	+	+
	CP039779.1	11-473	Korea	2011	1	1*	ST3	wild type		+
	CP039780.1	11-212	Korea	2011	1	1	ST3	A2063G	+	+
	CP039782.1	11-129	Korea	2011	1	1	ST17	wild type		+	+
	CP039783.1	11-107	Korea	2011	1	1	ST3	wild type		+
	CP039785.1	10-1257	Korea	2010	1	1	ST3	wild type		+
	CP039786.1	10-1213	Korea	2010	1	1	ST3	A2063G	+	+
	CP039787.1	10-1110	Korea	2010	1	1	ST1	wild type
	CP039788.1	10-1059	Korea	2010	1	1	ST17	wild type		+	+
	CP039789.1	10-1048	Korea	2010	1	1	ST3	A2063G	+	+
	CP039790.1	10-980	Korea	2010	1	1	ST1	wild type
	JTGU01.1	CIP10349	China	2010	1	1	ST3	A2063G	+	+
	JTGV01.1	CIP10361	China	2012	1	1	ST3	A2063G	+	+
	JTGW01.1	CIP12265	China	2012	1	1	ST30	A2063G		+
	JTGX01.1	CIP12311	China	2010	1	1	ST3	A2063G	+	+
	JTGY01.1	CIP12357	China	2012	1	1	ST3	A2063G	+	+
	JTGZ01.1	CIP12206	China	2012	1	1	ST3	A2063G	+	+
	JTHA01.1	CIP12235	China	2012	1	1	ST3	A2063G	+	+
	JTHB01.1	CIP12261	China	2012	1	1	ST3	A2063G	+	+
	JTHC01.1	CIP12267	China	2012	1	1	ST3	A2063G	+	+
	JTHD01.1	CIP12355	China	2012	1	1	ST3	A2063G	+	+
	LHPO00000000.1	1145	France	1999	1	1	ST20	wild type		+
	LHPP00000000.1	2285	France	1996	1	1	ST3	wild type		+
	LHPT00000000.1	3912	France	2005	1	1	ST3	wild type		+
	LHPU00000000.1	4010	France	2005	1	1	ST3	A2064G		+
	LHPX00000000.1	4802	Tunisia	2006	1	1	ST1	wild type
	LHPY00000000.1	4807	Tunisia	2008	1	1	ST1	wild type
	LHQA00000000.1	5392	Germany	1993	1a	1	ST3	wild type		+
	LHQC00000000.1	5767	France	2011	1	1	ST20	wild type		+
	LHQD00000000.1	5817	France	2011	1	1	ST3	wild type		+
	LHQE00000000.1	5837	France	2011	1	1	ST3	wild type		+
	LHQF00000000.1	5954	France	2011	1	1	ST3	A2063G		+
	LHQH00000000.1	6250	France	2011	1	1	ST3	wild type		+
	LHQJ00000000.1	6421	France	1970's	1	1	ST3	wild type		+
	JAFFKF000000000	S66	Taiwan	2019	1		ST17	wild type		+	+
	JAFFKH000000000	S59	Taiwan	2019	1		ST3	A2063G	+	+
	JAFFKI000000000	S57	Taiwan	2019	1		ST17	A2063T		+	+
	JAFFKJ000000000	S55	Taiwan	2019	1		ST3	A2063G	+	+
	JAFFKK000000000	S54	Taiwan	2019	1		ST3	A2063G	+	+
	JAFFKL000000000	S53	Taiwan	2019	1		ST3	A2063G	+	+
	JAFFKM000000000	S52	Taiwan	2019	1		ST17	A2063G		+	+
	JAFFKN000000000	S50	Taiwan	2019	1		ST3	A2063G	+	+
	JAFFKO000000000	S48	Taiwan	2019	1		ST17	wild type		+	+
	JAFFKP000000000	S45	Taiwan	2019	1		ST3	A2063G	+	+
	JAFFKQ000000000	S32	Taiwan	2019	1		ST3	A2063G	+	+
	JAFFKS000000000	S09	Taiwan	2018	1		ST17	wild type		+	+
	JAFFKT000000000	S08	Taiwan	2018	1		ST17	wild type		+	+
	JAFFKU000000000	S06	Taiwan	2018	1		ST3	A2063G	+	+
	JAFFKV000000000	S04	Taiwan	2018	1		ST3	A2063G	+	+
	JAFFKW000000000	NS17	Taiwan	2019	1		ST3	A2063G	+	+
	JAFFKX000000000	NS14	Taiwan	2019	1		ST17	wild type		+	+
	JAFFKY000000000	NS04	Taiwan	2019	1		ST3	A2063G	+	+
	JAFFKZ000000000	NS03	Taiwan	2019	1		ST17	A2063T		+	+
	JAFFLA000000000	NS02	Taiwan	2019	1		ST3	A2063G	+	+
	JAFFLB000000000	NS01	Taiwan	2019	1		ST3	A2063G	+	+
	JAFFLC000000000	K32	Taiwan	2019	1		ST3	A2063G	+	+
	JAFFLD000000000	K25	Taiwan	2019	1		ST3	A2063G	+	+
	JAFFLE000000000	K08	Taiwan	2019	1		ST3	A2063G	+	+
	JAFFLF000000000	K06	Taiwan	2019	1		ST3	A2063G	+	+
	JAFFLG000000000	K04	Taiwan	2019	1		ST3	A2063G	+	+
	JAFFLH000000000	K01	Taiwan	2019	1		ST3	A2063G	+	+
	JAFFLI000000000	407-37	Taiwan	2019	1		ST17	A2063T		+	+
	JAFFLJ000000000	407-33	Taiwan	2019	1		ST3	A2063G	+	+
	JAFFLK000000000	407-29	Taiwan	2019	1		ST3	A2063G	+	+
	JAFFLL000000000	407-28	Taiwan	2019	1		ST3	A2063G	+	+
	JAFFLM000000000	407-27	Taiwan	2019	1		ST17	wild type		+	+
	JAFFLN000000000	407-24	Taiwan	2019	1		ST17	A2063T		+	+
	JAFFLO000000000	407-21	Taiwan	2019	1		ST3	A2063G	+	+
	JAFFLP000000000	407-14	Taiwan	2019	1		ST3	A2063G	+	+
	JAFFLQ000000000	407-12	Taiwan	2019	1		ST17	A2063T		+	+
	JAFFLR000000000	407-07	Taiwan	2019	1		ST3	A2063G	+	+
	JAFFLS000000000	403-111	Taiwan	2020	1		ST3	A2063G	+	+
	JAFFLT000000000	403-104	Taiwan	2020	1		ST3	A2063G	+	+
	JAFFLU000000000	403-103	Taiwan	2020	1		ST3	A2063G	+	+
	JAFFLV000000000	403-95	Taiwan	2020	1		ST17	A2063T		+	+
	JAFFLX000000000	403-87	Taiwan	2020	1		ST17	A2063T		+	+
	JAFFLY000000000	403-85	Taiwan	2019	1		ST3	A2063G	+	+
	JAFFLZ000000000	403-83	Taiwan	2019	1		ST3	A2063G	+	+
	JAFFMA000000000	403-74	Taiwan	2019	1		ST3	A2063G	+	+
	JAFFMB000000000	403-72	Taiwan	2019	1		ST17	A2063G		+	+
	JAFFMC000000000	403-65	Taiwan	2019	1		ST17	A2063T		+	+
	JAFFMD000000000	403-61	Taiwan	2019	1		ST3	A2063G	+	+
	JAFFME000000000	403-56	Taiwan	2019	1		ST3	A2063G	+	+
	JAFFMF000000000	403-50	Taiwan	2019	1		ST3	A2063G	+	+
	JAFFMG000000000	403-36	Taiwan	2019	1		ST17	A2063G		+	+
	JAFFMH000000000	403-31	Taiwan	2019	1		ST3	A2063G	+	+
	JAFFMJ000000000	403-24	Taiwan	2019	1		ST17	A2063G		+	+
	JAFFMK000000000	403-19	Taiwan	2019	1		ST17	A2063G		+	+
	JAFFML000000000	403-12	Taiwan	2019	1		ST3	A2063G	+	+
	JAFFMM000000000	403-11	Taiwan	2019	1		ST3	A2063G	+	+
	JAFFMN000000000	403-10	Taiwan	2019	1		ST3	A2063G	+	+
	JAFFMO000000000	403-09	Taiwan	2019	1		ST3	A2063G	+	+
	JAFFMQ000000000	006-428	Taiwan	2019	1		ST17	A2063T		+	+
	JAFFMR000000000	006-426	Taiwan	2019	1		ST17	A2063G		+	+
	JAFFMS000000000	006-425	Taiwan	2019	1		ST3	A2063G	+	+
	JAFFMT000000000	006-414	Taiwan	2019	1		ST3	A2063G	+	+
	JAFFMU000000000	006-411	Taiwan	2019	1		ST3	A2063G	+	+
	JAFFMV000000000	006-400	Taiwan	2019	1		ST3	A2063G	+	+
	JAFFMW000000000	006-391	Taiwan	2019	1		ST3	A2063G	+	+
	JAFFMX000000000	006-390	Taiwan	2019	1		ST3	A2063G	+	+
	JAFFMZ000000000	006-370	Taiwan	2019	1		ST3	A2063G	+	+
	JAFFNA000000000	006-361	Taiwan	2019	1		ST3	A2063G	+	+
	JAFFNB000000000	006-356	Taiwan	2019	1		ST3	A2063G	+	+
	JAFFNC000000000	006-352	Taiwan	2019	1		ST17	wild type		+	+
	JAFFND000000000	006-350	Taiwan	2019	1		ST17	A2063G		+	+
	JAFFNF000000000	006-342	Taiwan	2019	1		ST3	A2063G	+	+
	JAFFNG000000000	006-337	Taiwan	2019	1		ST17	A2063T		+	+
	JAFFNH000000000	006-326	Taiwan	2018	1		ST17	A2063G		+	+
	JAFFNI000000000	006-324	Taiwan	2018	1		ST3	A2063G	+	+
	JAFFNJ000000000	006-312	Taiwan	2018	1		ST3	A2063G	+	+
	JAFFNL000000000	006-252	Taiwan	2018	1		ST17	A2063G		+	+
	JAFFNM000000000	006-227	Taiwan	2018	1		ST17	A2063G		+	+
	JAFFNN000000000	006-226	Taiwan	2018	1		ST17	A2063G		+	+
	JAFFNO000000000	006-213	Taiwan	2018	1		ST3	A2063G	+	+
	JAFFNP000000000	006-210	Taiwan	2018	1		ST17	A2063G		+	+
	JAFFNQ000000000	677	Taiwan	2020	1		ST3	A2063G	+	+
	JAFFNR000000000	676	Taiwan	2020	1		ST17	A2063G		+	+
	JAFFNS000000000	673	Taiwan	2019	1		ST17	A2063G		+	+
	JAFFNT000000000	663	Taiwan	2019	1		ST3	A2063G	+	+
	JAFFNU000000000	639	Taiwan	2019	1		ST3	A2063G	+	+
	JAFFNV000000000	637	Taiwan	2019	1		ST3	A2063G	+	+
	JAFFNW000000000	633	Taiwan	2019	1		ST3	A2063G	+	+
	JAFFNX000000000	630	Taiwan	2019	1		ST3	A2063G	+	+
	JAFFNY000000000	627	Taiwan	2019	1		ST3	A2063G	+	+
	JAFFNZ000000000	625	Taiwan	2019	1		ST3	A2063G	+	+
	BAAGDT010000000	TA6243	Japan (this study)	2016	1	1	ST3	A2063G	+	+
	AP035793.1	TA6350	Japan (this study)	2016	1	1	ST3	A2063G		+
	BAAGDU010000000	TA6349	Japan (this study)	2016	1	1	ST3	A2063G	+	+
	BAAGDV010000000	TA6366	Japan (this study)	2016	1	1	ST3	A2063G	+	+
	BAAGDW010000000	TA6381	Japan (this study)	2016	1	1	ST3	A2063G	+	+
	BAAGDX010000000	TA6411	Japan (this study)	2016	1	1	ST3	A2063G	+	+
	BAAGDY010000000	TA6425	Japan (this study)	2016	1	1	ST3	A2063G	+	+
	BAAGEA010000000	TA6472	Japan (this study)	2016	1	1	ST3	A2063G	+	+
	AP035794.1	TA6464	Japan (this study)	2016	1	1	ST30	A2063G	−	+
	BAAGEC010000000	TA6512	Japan (this study)	2016	1	1	ST3	A2063G	+	+
	BAAGED010000000	TA6580	Japan (this study)	2016	1	1	ST3	A2063G	+	+
	BAAGEI010000000	TA9076	Japan (this study)	2019	1	1	ST3	A2063G	+	+
	AP035797.1	TA9171	Japan (this study)	2019	1	1	ST17	wild type		+	+
	BAAGEN010000000	TA9276	Japan (this study)	2019	1	1	ST3	A2063G	+	+
	AP035798.1	TA9308	Japan (this study)	2019	1	1	ST3	A2063G	+	+
	BAAGEP010000000	TA9312	Japan (this study)	2019	1	1	ST3	A2063G	+	+
	BAAGEU010000000	TA9349	Japan (this study)	2019	1	1	ST3	A2063G	+	+
	BAAGEV010000000	TA9468	Japan (this study)	2020	1	1	ST3	A2063G	+	+
	BAAGEY010000000	NA2046	Japan (this study)	2023	1	1	ST3	A2063G	+	+
	Type 2 (n = 82)
	accession no.	strain	country	year	p1	orf6	MLST	23SrRNA
	AP012303.1 (Reference)	309	Japan	1998	2a	2	ST2	wild type
	AP017318.1	KCH-402	Japan	2012	2b	2b	New	wild type
	AP017319.1	KCH-405	Japan	2012	2c	2c	ST14	wild type
	BLFQ00000000	I-37	Japan	2013	2c	2c	ST14	wild type
	BLFR00000000	I-42	Japan	2013	2	2	ST16	wild type
	BLFT00000000	K-004_L	Japan	2011	2c	2c	ST14	wild type
	BLFU00000000	K-004_S	Japan	2011	2c	2c	ST14	wild type
	BLFW00000000	K-24	Japan	2012	2c	2c	ST14	wild type
	BLGC00000000	K708	Japan	2016	2g	2	ST7	wild type
	BLGF00000000	KCH-161	Japan	2009	2c	2c	ST14	wild type
	BLGG00000000	KCH-266	Japan	2010	2c	2c	ST14	wild type
	BLGH00000000	KCH-338	Japan	2011	2a	2c	ST14	wild type
	BLGI00000000	KCH-348	Japan	2011	2a	2c	ST14	wild type
	BLGJ00000000	KCH-349	Japan	2011	2c	2c	ST14	wild type
	BLGL00000000	KCH-501	Japan	2013	2c	2c	ST14	wild type
	BLGO00000000	KCH-731	Japan	2015	2c	2c	ST14	A2063G
	BLGQ00000000	KCH-825	Japan	2016	2c	2c	New	wild type
	BLGU00000000	KPI-002	Japan	1976	2	2	ST7	wild type
	BLGV00000000	KPI-007	Japan	1979	2	2	ST7	wild type
	BLGW00000000	KPI-015	Japan	1980	2	2	ST7	wild type
	BLGX00000000	KPI-020	Japan	1980	2	2	ST7	wild type
	BLGY00000000	KPI-037	Japan	1983	2	2	ST7	wild type
	BLHA00000000	KPI-064	Japan	1984	2	2	ST7	wild type
	BLHB00000000	KPI-072	Japan	1985	2	2	ST47	wild type
	BLHD00000000	KPI-102	Japan	1987	2	2	ST7	wild type
	BLHJ00000000	KPI-165	Japan	1991	2a	2	ST2	wild type
	BLHK00000000	KPI-170	Japan	1991	2a	2	ST2	wild type
	BLHM00000000	KPI-187	Japan	1992	2	2	ST7	wild type
	BLHN00000000	KPI-199	Japan	1993	2a	2	ST2	wild type
	BLHO00000000	KPI-200	Japan	1994	2	2	ST7	wild type
	BLHQ00000000	M282	Japan	2016	2f	2f	ST14	wild type
	BLHT00000000	Y3-12	Japan	2016	2j	2	ST7	wild type
	BLHU00000000	Y3-2	Japan	2016	2a	2c	ST14	wild type
	BLHV00000000	Y3-43	Japan	2016	2c	2c	ST14	A2063G
	BLHW00000000	Y3-60	Japan	2016	2c	2c	ST14	wild type
	BLHY00000000	Y4-15	Japan	2016	2j	2	ST7	wild type
	BLHZ00000000	Y4-20	Japan	2016	2j	2	ST7	A2063G
	BLIC00000000	Y4-67	Japan	2017	2j	2	ST7	wild type
	BSFT00000000	KPI-025	Japan	1980	2	2	ST2	wild type
	BSFV00000000	Y12-24	Japan	2020	2b2	2b	ST2	A2063G
	BSFW00000000	Y12-38	Japan	2020	2j	2	ST7	wild type
	CP010539.1	19294	USA	1994	2	2	ST47	wild type
	CP010540.1	39443	USA	1999	2	2	ST2	wild type
	CP010546.1	FH	USA	1954	2	2	ST2	wild type
	CP010547.1	M1139	England	1981	2	2	ST4	wild type
	CP010548.1	M2192	England	1982	2	2	ST47	wild type
	CP010549.1	M2592	England	1982	2	2	ST2	wild type
	CP010550.1	MAC	USA	1944	2	2	ST2	wild type
	CP010551.1	PO1	USA	1980	2	2	ST2	wild type
	CP017329.1	E57	Egypt	2009	2a	2c	New	wild type
	CP017334.1	K27	Kenya	2010	2	2	ST16	wild type
	CP017335.1	CO103	USA	2013	2b	2b	ST2	wild type
	CP017336.1	GA3	USA	2012	2b	2b	ST2	wild type
	CP017337.1	1006	USA	1999	2	2	ST47	A2063G
	CP017338.1	1134	USA	1999	2	2	ST2	wild type
	CP017339.1	519	USA	1995	2a	2	ST15	wild type
	CP017340.1	RI3	USA	2007	2b	2b	ST2	wild type
	CP017341.1	1801	USA	2000	2b	2b	ST2	wild type
	CP017342.1	CO3	USA	2014	2a	2c	ST14	wild type
	CP039761.1	16-734	Korea	2016	2c	2c	ST14	wild type
	CP039772.1	14-637	Korea	2014	2c	2c	ST14	wild type
	CP039775.1	11-1384	Korea	2011	2k	2c	ST33	wild type
	CP039777.1	11-949	Korea	2011	2k	2c	ST14	A2063G
	CP039781.1	11-174	Korea	2011	2c	2c	ST14	wild type
	CP039784.1	10-1385	Korea	2010	2c	2c	ST14	wild type
	LHPQ00000000.1	2882	Spain	1999	2	2	ST2	wild type
	LHPR00000000.1	3163	France	2001	2	2	ST47	wild type
	LHPS00000000.1	3896	France	2005	2d	2c	ST14	wild type
	LHPV00000000.1	4318	Japan	2000-2003	2	2	New	C2617G
	LHPW00000000.1	4358	Japan	2000-2003	2	2	New	A2063C
	LHPZ00000000.1	4911	France	2008	2b	2b	ST2	wild type
	LHQB00000000.1	5393	Germany	1991	2a	2	ST2	wild type
	LHQG00000000.1	6009	France	2011	2a	2c	ST14	wild type
	LHQI00000000.1	6282	France	2011	2b	2b	ST2	wild type
	LHQK00000000.1	M547	Denmark	1967	2	2	ST2	wild type
	JAFFKG000000000	S62	Taiwan	2019	2a	2c	ST14	wild type
	JAFFKR000000000	S13	Taiwan	2018	2a	2c	ST14	wild type
	JAFFLW000000000	403-88	Taiwan	2020	2c	2c	ST14	A2063G
	JAFFMI000000000	403-26	Taiwan	2019	2c	2c	ST14	wild type
	JAFFMP000000000	403-06	Taiwan	2019	2a	2c	ST14	A2063G
	JAFFMY000000000	006-380	Taiwan	2019	2c	2c	ST14	wild type
	JAFFNK000000000	006-268	Taiwan	2018	2c	2c	ST14	wild type
	BAAGDZ010000000	TA6463	Japan (this study)	2016	2c	2c	ST14	wild type
	BAAGEB010000000	TA6494	Japan (this study)	2016	2c	2c	ST14	wild type
	BAAGEE010000000	TA6778	Japan (this study)	2017	2c	2c	ST14	wild type
	AP035795.1	TA7396	Japan (this study)	2017	2c	2c	ST14	wild type
	AP035796.1	TA7750	Japan (this study)	2018	2c	2c	ST14	wild type
	BAAGEF010000000	TA8574	Japan (this study)	2018	2c	2c	ST14	wild type
	BAAGEG010000000	TA8674	Japan (this study)	2018	2c	2c	ST14	wild type
	BAAGEH010000000	TA8743	Japan (this study)	2019	2j	2	ST7	wild type
	BAAGEJ010000000	TA9139	Japan (this study)	2019	2j	2	ST7	wild type
	BAAGEK010000000	TA9221	Japan (this study)	2019	2j	2	ST7	wild type
	BAAGEL010000000	TA9241	Japan (this study)	2019	2c	2c	ST14	wild type
	BAAGEM010000000	TA9242	Japan (this study)	2019	2j	2	ST7	wild type
	BAAGEO010000000	TA9307	Japan (this study)	2019	2c	2c	ST14	wild type
	AP035799.1	TA9309	Japan (this study)	2019	2c	2c	ST14	wild type
	BAAGEQ010000000	TA9313	Japan (this study)	2019	2c	2c	ST14	wild type
	BAAGER010000000	TA9336	Japan (this study)	2019	2c	2c	ST14	wild type
	BAAGES010000000	TA9337	Japan (this study)	2019	2j	2	ST7	wild type
	BAAGET010000000	TA9338	Japan (this study)	2019	2j	2	ST7	wild type
	BAAGEW010000000	TA9509	Japan (this study)	2020	2j	2	ST7	wild type
	BAAGEX010000000	TA9565	Japan (this study)	2020	2j	2	ST7	wild type
	AP035800.1	TA9617	Japan (this study)	2020	2c	2c	ST14	wild type

## Sheet: Table S3
	Table S3. DNA concentration and assembly profiles of the 40 amplicon-sequencing strains
	Strain	DNA conc. (μg/mL)	p1 operon		23S rRNA		MPN295		MPN607		MPN678		MLST
													adk		arcC		atpA		glyA		gmk		gyrB		pgm		ppa
			length	depth	length	depth	length	depth	length	depth	length	depth	length	depth	length	depth	length	depth	length	depth	length	depth	length	depth	length	depth	length	depth
	TA6243	55.4	9828	236.364	3127	433.307	1377	250.21	1375	437.977	1314	100.206	1388	334.933	1296	442.246	1310	239.708	1365	233.822	1343	166.425	1355	308.847	1680	375.477	1308	190.819
	TA6350	66.6	9795	251.619	3127	406.839	1399	166.353	1356	304.192	1314	82.0627	1336	200.02	1506	249.568	1308	184.842	1332	150.806	1338	119.486	1355	252.907	1678	287.472	1306	160.606
	TA6349	11.1	9805	193.911	3152	336.951	1390	152.935	1356	310.774	1315	66.3881	1334	237.052	1342	310.444	1312	170.785	1333	155.692	1343	98.1661	1337	232.087	1663	262.812	1301	126.028
	TA6366	26.8	9799	198.593	3143	349.317	1385	219.096	1373	398.502	1309	89.7169	1388	199.193	1341	274.511	1310	156.599	1334	158.184	1339	132.018	1338	239.61	1677	278.215	1306	151.994
	TA6381	10	9806	200.535	3125	289.579	1384	213.973	1373	387.901	1311	70.7293	1378	195.481	1343	277.068	1309	161.947	1349	144.943	1339	115.883	1354	218.242	1678	251.323	1301	143.094
	TA6411	3.14	9805	202.942	3121	272.293	1385	236.933	1356	439.952	1314	80.5822	1336	192.309	1216	319.968	1421	138.329	1332	150.072	1343	90.4193	1335	233.067	1677	257.095	1306	157.84
	TA6425	25.6	9808	206.885	3167	326.428	1377	227.978	1452	400.306	1314	91.4488	1327	219.321	1360	301.895	1372	179.56	1332	155.67	1342	135.981	1379	231.996	1678	273.765	1306	148.408
	TA6472	17	9805	144.476	3137	232.108	1399	163.623	1356	323.719	1309	78.0542	1387	195.696	1341	291.467	1304	156.993	1338	168.482	1339	125.696	1352	231.736	1679	280.384	1439	139.369
	TA6463	80	9598	256.617	3122	443.816	1379	243.46	1358	431.094	1316	98.1467	1338	238.521	1343	350.854	1308	236.131	1311	177.1	1339	168.06	1338	299.33	1679	368.042	1306	174.106
	TA6464	19	9812	205.876	3141	385.343	1378	230.42	1373	409.445	1313	90.8975	1336	231.082	1350	303.16	1312	208.041	1334	177.24	1339	160.16	1385	263.235	1679	319.935	1306	178.166
	TA6494	6.4	9816	184.032	3126	314.364	1384	204.944	1459	336.934	1318	84.4956	1352	211.113	1341	294.979	1308	171.652	1332	160.132	1343	131.484	1336	258.732	1676	285.492	1306	161.434
	TA6512	19	9811	179.108	3140	382.476	1377	210.907	1358	359.671	1314	84.6148	1317	244.507	1296	333.363	1310	173.803	1369	184.898	1381	124.253	1378	240.126	1672	298.545	1301	172.6
	TA6580	43	9791	210.33	3167	371.133	1385	188.232	1356	297.659	1309	71.2018	1338	210.466	1341	287.653	1312	195.287	1332	144.392	1341	157.316	1427	251.223	1677	287.808	1306	166.728
	TA6778	47	9603	184.208	3122	415.809	1385	220.832	1373	405.998	1307	93.3059	1373	204.955	1341	287.867	1472	175.156	1332	157.257	1341	151.365	1354	266.807	1675	339.821	1320	177.767
	TA7396	45	9621	161.31	3126	371.784	1383	195.535	1356	329.373	1309	78.4585	1378	190.786	1574	214.718	1313	184.068	1332	146.543	1338	141.777	1377	234.761	1677	272.993	1306	154.249
	TA7750	40.6	9600	144.581	3122	238.924	1383	175.544	1361	295.319	1314	60.359	1378	148.251	1342	219.338	1325	131.582	1348	122.654	1344	110.69	1340	199.112	1678	241.021	1306	129.061
	TA8574	2.44	9563	51.2406	3126	97.97	1386	45.5687	1352	83.0894	1313	31.6025	1342	60.6931	1340	77.6747	1309	46.0064	957	41.8692	1333	39.4577	1336	71.6557	1739	77.848	1306	43.9968
	TA8674	1.59	9602	205.787	3138	389.959	1384	296.67	1358	491.163	1309	77.5869	1394	244.821	1342	332.38	1313	207.949	1332	173.983	1339	155.146	1368	295.641	1340	374.523	1306	214.432
	TA8743	0.416	9614	198.016	3123	301.04	1399	331.395	1358	535.546	1312	72.1416	1354	242.423	1342	336.609	1310	211.437	1334	173.42	1339	159.713	1333	331.21	1677	371.66	1301	202.485
	TA9076	0.408	9791	187.214	3128	337.596	1387	314.577	1372	518.453	1309	68.2416	1336	233.096	1297	329.459	1330	185.083	1332	162.756	1340	142.689	1339	297.009	1679	322.184	1306	191.827
	TA9139	81.6	9618	195.22	3128	390.433	1384	268.983	1359	473.942	1314	90.4281	1338	247.051	1342	346.705	1327	237.91	1334	167.738	1339	175.15	1338	315.522	1679	381.055	1306	216.789
	TA9171	0.174	9791	218.317	3128	288.791	1365	310.247	1373	582.194	1314	73.9007	1388	256.342	1341	341.619	1310	229.847	1332	189.013	1334	121.704	1340	310.696	1674	373.883	1322	172.476
	TA9221	38.8	9623	211.371	3124	372.042	1365	273.581	1358	438.436	1307	93.7907	1336	247.331	1298	343.6	1310	212.335	1332	167.222	1343	162.846	1388	294.669	1677	326.586	1301	196.7
	TA9241	0.141	9607	195.365	3168	244.221	1384	300.953	1373	540.81	1311	79.9244	1388	234.025	1364	307.196	1309	208.64	1355	170.465	1339	112.694	1338	316.554	1679	379.455	1302	183.245
	TA9242	0.129	9638	325.613	3142	399.138	1384	384.041	1381	655.749	1311	62.0963	1352	315.17	1497	377.417	1310	242.909	1332	204.805	1339	156.329	1363	365.064	1675	409.464	1306	222.534
	TA9276	2.34	9791	226.919	3127	380.054	1384	285.381	1356	473.456	1315	80.477	1377	255.681	1340	352.299	1310	225.47	1332	175.729	1339	142.252	1338	283.693	1753	321.812	1306	182.777
	TA9307	0.453	9595	218.779	3128	290.134	1435	244.436	1374	455.951	1309	83.4067	1334	246.36	1358	305.946	1310	187.116	1332	175.875	1341	116.059	1338	301.864	1773	317.582	1301	176.274
	TA9308	106	9794	227.771	3141	345.997	1384	227.366	1373	381.937	1314	81.861	1338	255.154	1372	288.393	1408	180.384	1332	170.656	1341	157.143	1328	278.164	1676	296.355	1303	192.841
	TA9309	50.2	9605	236.337	3126	395.751	1354	246.804	1373	405.049	1312	101.578	1336	265.518	1296	356.907	1313	188.568	1332	172.346	1339	151.593	1387	281.357	1680	326.265	1303	186.519
	TA9312	35.2	9827	205.791	3128	382.819	1388	223.849	1356	394.116	1307	85.0911	1327	235.82	1342	322.839	1308	197.119	1332	151.166	1339	138.611	1378	262.8	1675	306.609	1303	177.936
	TA9313	56	9625	182.485	3166	366.989	1390	225.446	1375	386.651	1314	90.6624	1336	238.511	1341	312.8	1310	210.82	1332	166.94	1339	158.283	1354	254.135	1679	288.997	1307	173.834
	TA9336	0.144	9598	180.622	3123	215.661	1385	231.269	1373	486.327	1314	64.1557	1339	224.106	1341	263.575	1307	166.417	1334	158.231	1341	103.059	1378	262.525	1680	310.308	1307	146.002
	TA9337	34.6	9617	302.752	3126	491.02	1385	351.75	1373	560.518	1311	119.017	1388	343.307	1225	474.533	1310	286.755	1332	211.672	1339	226.584	1353	396.284	1679	428.596	1306	251.804
	TA9338	34	9621	242.156	3128	405.474	1365	283.065	1373	476.241	1312	99.2005	1368	271.906	1342	401.085	1309	229.499	1334	194.643	1340	163.857	1325	318.109	1680	340.418	1301	189.506
	TA9349	40.6	9793	215.452	3141	370.133	1384	284.647	1373	462.275	1319	106.436	1337	252.923	1343	345.498	1313	202.53	1372	167.665	1339	151.002	1581	234.83	1675	329.083	1306	198.239
	TA9468	61	9792	189.084	3124	322.556	1384	200.444	1373	331.254	1309	79.4514	1338	185.588	1341	260.901	1308	151.334	1334	139.078	1343	110.291	1472	221.121	1677	230.006	1301	167.347
	TA9509	0.292	9615	241.457	3128	255.126	1383	272.127	1356	540.073	1314	78.6561	1340	240.03	1342	303.323	1313	210.112	1334	183.821	1343	113.277	1364	295.196	1678	377.757	1301	155.783
	TA9565	0.094	9618	244.537	3123	246.987	1384	297.053	1373	555.628	1309	63.7193	1366	273.395	1341	346.032	1310	185.209	1332	173.892	1342	109.455	1337	283.765	1677	328.876	1301	159.457
	TA9617	6.5	9606	217.571	3142	367.019	1383	218.295	1356	336.005	1307	74.7796	1338	200.856	1340	285.785	1309	166.191	1357	150.846	1338	111.239	1336	224.233	1675	281.78	1301	136.611
	NA2046	2.62	9795	194.054	3127	308.507	1377	254.89	1373	401.728	1307	66.607	1338	208.581	1362	275.231	1310	137.435	1357	139.886	1329	81.1774	1354	239.566	1678	227.888	1385	139.514

## Sheet: Table S4
	Table S4. Assembled contigs for TA6263 and TA6463
	TA6263 (p1 type 1)
	>p1_operon
	CATTAAAATCTTTATGACTCATACACCTTCTAAATTGCACTAGGAAGGTAATGTGCCAACAAAAAAGCAAAAAGTTGTAAATATGAAAAAAAACACAACCTTTTTACAGTTGTGCTTCTTTCTGTTGGGGCTTAATCGTTAAGCCTTTTTAGGTGGTTGGACTGGTGGTCTTGGAGCTGTTGGAGCAGCTGGTTTAACTGGTGCTTTAGGAGCAGCGTTATTAGCAGCTTTCAACGCACTAGGAGCTTTTTTGATCACACTCGTTTGGGTGATAATCTTCTTGTACACGCTACCCACAGCGGTTGTCAACGTATCCACCTTTTTAAACACATCAACAAAGCTGGAGTCTTGAAGCTTGCGGACCTTATACATTGGAATTCCAATACCAAGGCCTAAGAT…
	>23S_rRNA
	CGACAATCTTTCTAGTTCCAAATAAATACCAAAGGATCAATACAATAAGTTACTAAGGGCTTATGGTGGATGCCTTGGCACTAATAGGCGATGAAGGACGTGTTAACCTGCGATAAGCTTCGGGTAGGTGGTAAGAACCTCAGATCCGGAGATTTCCGAATGGAGCAATCCGGTAGTTGGAAACAGCTATCATTAATTGATGAATAAATAGTCAATTAAAGCAATACGTGGTGAAGTGAAACATCTCAGTAGCCACAGGAAAAGAAAACGAATGTGATTCCGTGTGTAGTGGCGAGCGAAAGCGGAACAGGCCAAACTTATCATTAGATAGGGGTTGTAGGGCTTGCAATGTGGACTTGAAAACGATAGAAGAAGCTGTTGGAAAGCAGCGCGCAAAAG…
	>MPN295
	GTCCAAAACTAACTTTAACCAGTATACCGCTGCTTTTATTCCCCATGGCAACACTACTAGGTTGGTGGAAATAGACAAACTAAGAAAGGACTTGGAGAAGTTTGTCTATAAACCCAAGGGACCAATGCGCTGGTTGTTTAGCAGTGGTAATGGTGCTTGTGTTTTGAAGGAGTTTGACTTGATTGCCCCTGACCAATTAGTCACCGTTCAAAACGAAAAGGAAATGGTTAAACTTTTGGGAAAAAATTTCATCAAGCAACCAGTACATGTGGACAAAAACATTATTAGTTGTGCCAATTCTTGTGGCTTGACTAAATTCTCCTTTAAGGTAATTGAAGAGCTTTCAGGAATAGAACTAGCGCGCAAAACGGCGAATCTTGTTGACCATATCTACAAAGG…
	>MPN607
	GTTAGCTAGTGGTCATACTGGACACTAGCTAACTTCACAACACAAGCAACAGTGGGAAAACCCCGTGAATCAAAAACTTGGTAAGCAAAAAGATCAGCAATCTTGAAAAGATCGGTTCCAGTTTGTGCACTCATATGACGCTTCTAACTAATATTTACTTAAATTATATTGACCAATAAATTTAGGAAATGAAACAAATCTATTTTGGTGGTGGCTGTTTTTGGGGTACCCAAAAGTATTTTGATCTGATTAAGGGTGTCCAAAAGACCAGTGTGGGCTACCTCAATTCCAACATGAAAAATCCCACTTACGAACAAGTATGTAGTGGGCAGACCAACGCAGTGGAAGCAGTGTTCGTTGAATATGATGAAAACAAGGTAAGCTTAAACGAACTTATTG…
	>MPN678
	TCCTTAATCAGTTGGTTAATTTCAATGCCAAACGCTAGTTGGTTTTTGAACAACAGACTGACTTCTTTGCGCTTGTTCTTGAGGTAATCAAAGTCAATCGTTAAGTAGTTATCAATAAAGTTAAAGTAGGCATTATCACTCAACTCCTTAATGTAGTGCGCATTAATTCACTGGAGTTTCTTAATGTCAAAGAAAGCGGGGGCGCCCACTACTCGATTGACCGTAAAGCTTTCAATTAGTTGGTTGATGGTAAAAAACTCGCGGTTAAAGTCCGAATTTCAACCCAGTAAGGCCAAGAAGTTTACCACCGCTTCTGGTAGATAACCCTCTTGTTTGAACTGTTCAATGAACTGGATCGTTTTGGTATCACGCTTAGACAGTTTCTTGCCACTCTTGTCG…
	>adk
	CCAAAAACACGGTTGTCCGCTATGCCATGGATTACCGTTTCGTTTAACGAAAGGCAGTTAAATCCCGGGAAATTTTGGTATTTATGAAAGGCACAAGTTGCACCTTTGCTCTCAATAAACTGCTTTAACGCTTGATCAATTGCTGTTAAAGATTTGCCAAGTAGCCTTTCAATTGTAAAATATGCCTTTGCTTCTTGGAAAATCTTACATGCTTGGCGGATCTGTTCGACCTCACGCGCAGACTTTAAATAAACCATTAATGCACTAACTGTTGAACCAAATTGACCTGTTGTTCGAGCGGTAATTGGGCTTCAATGACGGTGAGAATGCCCTGCTTGGTGAAGGCCTCAATTAAGGGTTTAACGGTGTCTTCGTAAAGCGTTAAACGCTTTAAGATTA…
	>arcC
	GACTGATACGGTGTTTCAGTCCAAGCATAACATGGCCTTTATCCAAGCAGAAAACCGCTTGCACACGATTAAGGCCGTTATTTTAGCTACTTTAGGGTATTAAAGATGCAAAAAATTGTCATAGCATTGGGTGGTAATGCATTAGGTAACAATCCCACCGAACAAAAGGACTTGGTACAACTACCAGCACGACAGGCGGTTGCTTTGTTAAAGCAGGGTTATCAGATATTATTGGGTCATGGTAACGGTCCACAGGTTGGCATGATCTACAACGCCTTTAGTGCGGCCAAACAAGTCAACCCTAATACACCCACTGTACCATTTGCTGAAAGTGGGGCAATGTCTCAGGGTTACATTGGACTGCATTTGTTAACAGCATTGTACAATGAGCTGCTACAC…
	>atpA
	CAACTATCACGTTTAATGGAACAGTTTAAAGGGAATTAATTATGGCAGACAAATTAAATGAATATGTAGCACTCATTAAAAATGAGATTAAGAAGTATTCCAAACAGATCTTTAACAGTGAAATTGGCAAGGTTATTAGTGTCGCTGATGGCATTGCTAAGGTCAGTGGTTTGGAAAACGCACTCTTAAACGAGTTAATTGAGTTTGAAAACAACGTGCAGGGGATTGCGCTTAACCTAGAGCAAAACACGGTTGGGGTGGCGTTGTTTGGTGATTACTCTAAAATCCGTGAAGGTAGTACGGCTAAACGGACCCACAACGTGATGCAAACTCCCGTGGGTGATGTAATGTTGGGCCGGATTGTCAATGCCCTGGGAGAACCGGTGGATGGTCGTGGTC…
	>glyA
	GTAATGGGTAGTATTGCGGTTGCCAAAGATAAGTTATGATCTTATCTTTGGCAACCGCAATACTACCCATTACTATACCCAATTTGCCAAACAACACTACACCCATCTTTGTGATCAAATTAAAAAGAGTAACAATCGACAGTTTCAATATGTTGATCAAAATTAAAGTAAATTAGTAAGACCATGGAACCAAAGATTAGAAGAATCCTCAATAAGGAATTGCAAAGACAAAGAGATTGCATTTGTTTAATAGCATCAGAGAACTATGTGAGTAGGGACATCCTAGAGGTCACTGGTTCTATTTTGACCAATAAGTACGCTGAGGGTTATCCTACTAGACGCTTTTATGAAGGTTGTGAGGTAGTTGATGAATCAGAGAGCTTAGCCATTAATACCTGT…
	>gmk
	GGACTTGGTTACGTTTAATTGTTTGAAAGTACTGTTCTAAGGTGCGCCGCGCTTCAATTAAAGTAATTTCAAACCACTGTTTCACTGCCCTTTCAGTTTGACTATGAAAATCAAAGACTGTAAAGGACTTGGTAAAAACTTCACTCACCAAGGCACTAGCCATCTTACCGCCCTTATAACCGCCTAAACCATCACAAACAAGGCTCATTAACTGACCAAAGCGGTTGAAAGTAACAACACTAAAGTCCTGATTTTCTTTGCGAACGGGTCCTTTTTTGGACAATGACGCGAACAGGTTTTGGTTGGTGCTGTCCATTAATTAAATTCAGCTAGTAAAATTGCTTGTAACTCCGCTAAGGTCTTGTCAAACTCGTTGTTGGTAACCACATACTTAAAGTG…
	>gyrB
	AGATCATTATCATGACCGATGATAATGATCTTGTTATACCGCAGTTTTTCCAACTCGAAGTCTGGTTTAATGCCACAGCCAACGGCCATGACTAAAGCCGAGATTTCCACATTATTAAAGATTTGTTCAAAGTGGGACTTTTCCACATTGAGGATCTTACCCCTTAATGGTAGGATCGCTTGGAAGTAACGGTCCCGCCCCGTTTTAGCCGTACCACCAGCGCTATCTCCCTCGACAATGTACAGTTCACTAATTGAGGGATCACGGGTGGTACAGTCTGCTAACTTACCCGGGAGTGAACCACTGTCAAAGGGAGATTTCCTGCGGGTCAGTTCCCGTGCTTCCTGACTACGGCGCCGTGCTTCTTGCGCTAACAGCGTTTTGCGAATAATGGCGTTG…
	>pgm
	CAATAATGACATCACTCTTAATTTTGACCAGGTCATGTGGTTTTTGTCCGGTTAAATAAGCTAGTAAGCGTTGGCGCAAGTCCAAAATGTCTGCAGCACGTTCCTGGAAATACTTGTCCTGCATTTGGCTAAACATGGTAGCCGTTTGGCTAAAGACAGTGTCCACGGCTATAACAGGATGAACATTTTGCGCTAACTGTTGTTCTAGTTGCTCGGTGATCGTGGGATCGTTGAGCATTTGAATGTGCGCATCAAAGATCATGCCCGCTTCAGTGTTAATGTTGTTAACGGTAATTTCCTTAATTTCCTCTAAGTCCTTAACGGCTTTTTTGAAAGCTGAGTCCAAAAGTCTTTTGGCCTGCGCCTTCGTTAATTGGTGCTTGAGGTATTTGTTAACAG…
	>ppa
	GAAGCTACAAAGTGACAGCGCAACGGTAATAACTAAGGCTCAAGAATAAGAAACAAAAAAAGCACAAGCAATTAAAAAGACTGATGAAATGTCAATCGTTAATTTAAGTGCTGACAAAAACGGAATACTGATAAAGTGACTAACAAACGAAGCAATTAGTGCAAGCGCTAGCATCATGGCACTAAAACTAAGGTTAAACAGTTGGTGTTGTTCTTTTTTTGGCCAAAAAGCTATTCTTGCACCATTCATTATTTAGTAAAGCCTACTAGCTAGAAAAGTAGTTAAATAATAATATTTATTAATATGGACAAATTTTTAATCGATGTTACTGTAGAAATTCCTAAGAGCAGTAAGATCAAGTATGAATACGACCGCAAGACTAGTCAAATCCGTGTCGAC…
	TA6463 (p1 type 2c)
	>p1_operon
	CATTAAAATCTTTATGACTCATACACCTTCTAAATTGCACTAGGAAGGTAATGTGCCAACAAAAAAGCAAAAAGTTGTAAATATGAAAAAAAACACAACCTTTTTACAGTTGTGCTTCTTTCTGTTGGGGCTTAATCGTTAAGCCTTTTTAGGTGGTTGGACTGGTGGTCTTGGAGCTGTTGGAGCAGCTGGTTTAACTGGTGCTTTAGGAGCAGCGTTATTAGCAGCTTTCAACGCACTAGGAGCTTTTTTGATCACACTCGTTTGGGTGATAATCTTCTTGTACACGCTACCCACAGCGGTTGTCAACGTATCCACCTTTTTAAACACATCAACAAAGCTGGAGTCTTGAAGCTTGCGGACCTTATACATTGGAATTCCAATACCAAGGCCTAAGAT…
	>23S_rRNA
	CGACAATCTTTCTAGTTCCAAATAAATACCAAAGGATCAATACAATAAGTTACTAAGGGCTTATGGTGGATGCCTTGGCACTAATAGGCGATGAAGGACGTGTTAACCTGCGATAAGCTTCGGGTAGGTGGTAAGAACCTCAGATCCGGAGATTTCCGAATGGAGCAATCCGGTAGTTGGAAACAGCTATCATTAATTGATGAATAAATAGTCATATTAAAGCAATACGTGGTGAAGTGAAACATCTCAGTAGCCACAGGAAAAGAAAACGAATGTGATTCCGTGTGTAGTGGCGAGCGAAAGCGGAACAGGCCAAACTTATCATTAGATAGGGGTTGTAGGGCTTGCAATGTGGACTTGAAAACGATAGAAGAAGCTGTTGGAAAGCAGCGCGCAAAA…
	>MPN295
	GTCCAAAACTAACTTTAACCAGTATACCGCTGCTTTTATTCCCCATGGCAACACTACTAGGTTGGTGGAAATAGACAAACTAAGAAAGGACTTGGAGAAGTTTGTCTATAAACCCAAGGGACCAATGCGCTGGTTGTTTAGCAGTGGTAATGGTGCTTGTGTTTTGAAGGAGTTTGACTTGATTGCCCCTGACCAATTAGTCACCGTTCAAAACGAAAAGGAAATGGTTAAACTTTTGGGAAAAAATTTCATCAAGCAACCAGTACATGTGGACAAAAACATTATTAGTTGTGCCAATTCTTGTGGCTTGACTAAATTCTCCTTTAAGGTAATTGAAGAGCTTTCAGGAATAGAACTAGCGCGCAAAACGGCGAATCTTGTTGACCATATCTACAAAGG…
	>MPN607
	ATGACCACTAGCTAACTTCACAACACAAGCAACAGTGGGAAAACCCCGTGAATCAAAAACTTGGTAAGCAAAAAGATCAGCAATCTTGAAAAGATCGGTTCCAGTTTGTGCACTCATATGACGCTTCTAACTAATATTTACTTAAATTATATTGACCAATAAATTTAGGAAATGAAACAAATCTATTTTGGTGGTGGCTGTTTTTGGGGTACCCAAAAGTATTTTGATCTGATTAAGGGTGTCCAAAAGACCAGTGTGGGCTACCTCAATTCCAACATGAAAAATCCCACTTACGAACAAGTATGTAGTGGGCAGACCAACGCAGTGGAAGCAGTGTTCGTTGAATATGATGAAAACAAGGTAAGCTTAAACGAACTTATTGATGCTTTCTTTAAGGTC…
	>MPN678
	GGTTTCCTTAATCAGTTGGTTAATTTCAATGCCAAACGCTAGTTGGTTTTTGAACAACAGACTGACTTCTTTGCGCTTGTCCTTGAGGTAATCAAAGTCAATCGTTAAGTAGTTATCAATAAAGTTAAAGTAGGCATTATCACTCAACTCCTTAATGTAGTGCGCATTAATTCACTGGAGTTTCTTAATGTCAAAGAAAGCGGGGGCGCCCACTACTCGATTGACCGTAAAGCTTTCAATTAGTTGGTTGATGGTAAAAAACTCGCGGTTAAAGTCCGAATTTCAACCCAGTAAGGCCAAGAAGTTTACCACCGCTTCTGGTAGGTAACCCTCTTGTTTGAACTGTTCAATGAACTGGATCGTTTTGGTATCACGCTTAGACAGTTTCTTGCCACTCTT…
	>adk
	CTGTATGGTATCTTGGTGATTCTCTTTAGCTTCTTTTACAGCTACATCCAGATCAATCCAGAACGGTTAGCCAAAAACTTCGAGAAGTTCGGGCGTTTTATCCCGGGTATTCGTCCCGGTAAGGATACTGAGAAACACATTGCCAGAGTACTCGTGCGGATTAACTTTATTGGCGCCCCTTTCCTAACGGTGATTGCCATTATTCCTTACATAGTGTCAGCCTTAATCCACTTACCCAACTCCTTAAGTTTAGGGGGTACGGGGATTATTATCATTGTTACCGCTGTGGTTGAGTTTATGTCAGCACTCCGCTCTGCAGCCACCGCTACTAACTACCAACAACTGCGCCGCAACTTGGCGATTGAAGTGCAAAAAACAGCCCAACAAGACAAGGAGGAA…
	>arcC
	ACGGTAGGTACAAATAGGTCATAAAATTCTTACAACCATGGTACAACCAGCGCCGGTTAAACACTTTGACCCAGCTAATAATCGAGAGATTATCGTTGCGAACACTGGCAATTTCAATTAATGCCAAGGCCATAGCAATCACTGCCACTGAAGCTACCAACCAGTTAAAAATCGCTAGCACTAAAGAGGCCTGGGAATTTTCCAAAACAGTGCTGGATTTAAAAAAGATACCAGCACCTATGGACGAGCCGATAACAATTAGCATCGCTGCTATAAAGCTAATTTTGGGTTTTTGTTGTTTCATAACTACTTGACAATTTTAGTACCAATCTTGCCCGCAATGGCCGCAGCTAATTGGTCTAATTGGGCAATAATGGCCGTCTTATTGGTACCCGACTG…
	>atpA
	GGGTTGTTTAATCATCTCCATTACCCGCTTACCGCGTTCCAAGATTTGCTTGGTATTTTCGTCCAAGTCACTACCAAACTGACTAAAGCTGTCTAATTCACTGTACTGCGCTAGCTCTAACTTTAAGCTCCCGGTTTGTTGTTTAATTGCTTTAATTTGCGCTGCACTACCAACCCGCGACACCGATAACCCCACGTGGATGGCAGGGCGTTGACCGGAGTTAAACAGGTTTGACACCATGAACAGTTGACCATCGGTAATCGAAATGACGTTGGTCGGAATGTAAGCGGAAATGTCCCCAGCTTGCGTTTCAATAATAGGTAAAGCGGTAATCGAGCCACCACCATGCTCCTCGTTTAAACGGCAAGCACGTTCCAGTAAACGCGAGTGCAAGTAGAA…
	>glyA
	GGTTATGATCTTATCTTTGGCAACCGCAATACTACCCATTACTATACCCAATTTGCCAAACAACACTACACTCATCTTTGTGATCAAATTAAAAAGAGTAACAATCGACAGTTTCAATATGTTGATCAAAATTAAAGTAAATTAGTAAGACCATGGAACCAAAGATTAGAAGAATCCTCAATAAGGAATTGCAAAGACAAAGAGATTGCATTTGTTTAATAGCATCAGAGAACTATGTGAGTAGGGACATCCTAGAGGTCACTGGTTCCATTTTGACCAATAAGTACGCTGAGGGTTATCCTACTAGACGCTTTTATGAAGGTTGTGAGGTAGTTGATGAATCAGAGAGCTTAGCCATTAATACCTGTAAGGAATTATTTGGTGCGAAGTGAGCGAATG…
	>gmk
	GGACTTGGTTACGTTTAATTGTTTGAAAGTACTGTTCTAAGGTGCGCCGCGCTTCAATTAAAGTAATTTCAAACCACTGTTTCACTGCCCTTTCAGTTTGACTATGAAAATCAAAGACTGTAAAGGACTTGGTAAAAACTTCACTCACCAAGGCACTAGCCATCTTACCGCCCTTATAACCGCCTAAACCATCACAAACAAGGCTCATTAACTGACCAAAGCGGTTGAAAGTAACAACACTAAAGTCCTGATTTTCTTTGCGAACGAGTCCTTTTTTGGACAATGACGCGAACAGGTTTTGGTTGGTGCTGTCCATTAATTAAATTCAGCTAGTAAAATTGCTTGTAACTCCGCTAAGGTCTTGTCAAACTCGTTGTTGGTAACCACATACTTAAAGTG…
	>gyrB
	CATGATAATGATCTTGTTATACCGCAGTTTTTCCAACTCGAAGTCTGGTTTAATGCCACAGCCAACGGCCATGACTAAAGCCGAGATTTCCACATTATTAAAGATTTGTTCAAAGTGGGACTTTTCCACATTGAGGATCTTACCCCTTAATGGTAGGATCGCTTGGAAGTAACGGTCCCGCCCCGTTTTAGCCGTACCACCAGCGCTATCTCCCTCGACAATGTACAGTTCACTAATTGAGGGATCACGGGTGGTACAGTCTGCTAACTTACCCGGGAGTGAACCACTGTCAAAGGGAGATTTCCTGCGGGTCAGTTCCCGTGCTTCCTGACTACGGCGCCGTGCTTCTTGCGCTAACAGCGTTTTGCGAATAATGGCGTTGGCTTCCTGGGGGTTTTC…
	>pgm
	CACTTAATTGGTCTGTTTTCCCATGGCGGGGTACACAGTCACATGGACCATTTGTATGCCTTGATTAAACTAGCAGCACCGCAGGTCAAAATGGTGCTCCACCTCTTTGGTGATGGGCGGGATGTAGCACCTTGCACGATGAAGAGTGACCTTGAAGCCTTCATGGTGTTCTTAAAGGATTACCACAATGTCATCATTGGTACCTTAGGTGGGCGTTACTATGGTATGGATCGTGACCAGCGCTGGGACAGAGAAGAGATTGCTTATAATGCCATTTTGGGTAACAGTAAGGCTAGCTTTACTGATCCGGTAGCTTATGTTCAAAGTGCCTATGACCAAAAGGTAACCGATGAGTTTTTGTACCCGGCTGTCAATGGTAATGTAGATAAAGAGCAGTTT…
	>ppa
	TTTTTGATCAATAAGGTCACGCTTAATTGTTTTACTTTTACCCTTTTGCGCTTCGATCATCTGCAAGAGATCCTTGGTATGCAACGCATATAAGAGGTCTTGTACCTGAAAATAGATTAACAAAAAGCTAATACCACCAATCTCATTAATTCTTTTAAGGTGTTTGAGTTGGTGTTCTGCTAACTGCGCTAGAGCAAAATTACTTTTATTAGTTTGTTTAGTTTCAAAGTCAAAGTAAATTTCGCCTTTATAAACACCGTAATAGTCAGTTTTCGATTTCTTTTGCGCTGTTAATGCTCCTTGCACACGGGTTTCTTTAAAAGCAGTTGGTTGAATCGGTAGATAACGCTTTTCGAGTCAAATATCTGGATGATCTCCTAGTCGTACAATTGTTTGGTT…
